# Supplementary material for: Acetylation of H3K115 is associated with fragile nucleosomes at CpG island promoters and active regulatory sites
Source: eLife. 2026 Mar 4;14:RP108802. doi: 10.7554/eLife.108802 (PMC12959880; doi:10.7554/eLife.108802)
Supplement: Figure 4—source data 1. — LI-COR collection data shown below. [file elife-108802-fig4-data1.zip]

Archive with 1 entries (1 files):
- Figure_4_Source_Data_1.pdf
