# Supplementary material for: Acetylation of H3K115 is associated with fragile nucleosomes at CpG island promoters and active regulatory sites
Source: eLife. 2026 Mar 4;14:RP108802. doi: 10.7554/eLife.108802 (PMC12959880; doi:10.7554/eLife.108802)
Supplement: Figure 4—figure supplement 1—source data 1. — The gel was cut horizontally and the top half probed with antibody detecting β-tubulin as a loading control. The lower half has probed for H3/H4. LI-COR collection data shown below. [file elife-108802-fig4-figsupp1-data1.zip]

Archive with 1 entries (1 files):
- Figure_4_figureSupplement_Source_data_1.pdf
