# Supplementary material for: Acetylation of H3K115 is associated with fragile nucleosomes at CpG island promoters and active regulatory sites
Source: eLife. 2026 Mar 4;14:RP108802. doi: 10.7554/eLife.108802 (PMC12959880; doi:10.7554/eLife.108802)
Supplement: Figure 4—figure supplement 1—source data 2. [file elife-108802-fig4-figsupp1-data2.zip]

Archive with 6 entries (6 files):
- H3&H4.tiff
- __MACOSX/._H3&H4.tiff
- H3&tubulin.tiff
- __MACOSX/._H3&tubulin.tiff
- H4.tiff
- __MACOSX/._H4.tiff
